# Supplementary material for: A High-Performance All-Carbon Diamond Pixel Solar-Blind Detector with In Situ Converted Graphene Electrodes
Source: Materials (Basel). 2025 Mar 10;18(6):1222. doi: 10.3390/ma18061222 (PMC11943947; doi:10.3390/ma18061222)
Supplement: Supplementary file 1 [file materials-18-01222-s001.zip]

Archive with 1 entries (1 files):
- materials-3466508-supplementary.pdf
